# Supplementary material for: Screening of Insertion Sites and Tags on EV-A71 VP1 Protein for Recombinant Virus Construction
Source: Viruses. 2025 Jan 17;17(1):128. doi: 10.3390/v17010128 (PMC11768620; doi:10.3390/v17010128)
Supplement: Supplementary file 1 [file viruses-17-00128-s001.zip]

Archive with 1 entries (1 files):
- viruses-3359011-supplementary.pdf
